# Supplementary material for: Epigenetic and Epitranscriptomic Antiviral Responses in Plants for Disease Management
Source: Viruses. 2025 Dec 22;18(1):17. doi: 10.3390/v18010017 (PMC12846519; doi:10.3390/v18010017)
Supplement: Supplementary file 1 [file viruses-18-00017-s001.zip]

Archive with 1 entries (1 files):
- viruses-3881732-supplementary.pdf
